# Supplementary material for: Redefining the Distributional Boundaries and Phylogenetic Relationships for Ctenomids From Central Argentina
Source: Front Genet. 2021 Aug 4;12:698134. doi: 10.3389/fgene.2021.698134 (PMC8372524; doi:10.3389/fgene.2021.698134)
Supplement: Supplementary Material 3 — Table of genetic distances between species of the talarum and mendocinus groups. [file Data_Sheet_3.xlsx]

## Sheet: Sheet1
Table of genetic distances between species of the talarum and mendocinus groups.
	C. talarum	C. pundti complex	C. autralis	C. azarae	C. porteousi	C. chasiquensis	C.mendocinus	C. flamarioni
C. talarum
C. pundti complex	0.00701653
C. autralis	0.0506192	0.0514417
C. azarae	0.0403215	0.0410828	0.0304718
C. porteousi	0.044153	0.0451406	0.0285059	0.0150721
C. chasiquensis	0.0402635	0.0412844	0.0264308	0.0176933	0.0167104
C. mendocinus	0.041144	0.0419271	0.0366972	0.024574	0.0229358	0.0228266
C. flamarioni	0.0502046	0.0515425	0.0432503	0.0275229	0.0298165	0.0303626	0.035059
