# Supplementary material for: Redefining the Distributional Boundaries and Phylogenetic Relationships for Ctenomids From Central Argentina
Source: Front Genet. 2021 Aug 4;12:698134. doi: 10.3389/fgene.2021.698134 (PMC8372524; doi:10.3389/fgene.2021.698134)
Supplement: Supplementary Material 4 — Table of genetic distances between populations within the talarum group. [file Data_Sheet_4.xlsx]

## Sheet: Sheet1
Table of genetic distances between populations within the talarum group.
	Estancia Las Marianas	Holmberg	Sampacho	Vicuña Mackenna	Realicó	Lincoln	Saladillo	El Guanaco	Guatraché	Laguna Epecuén	Coronel Suárez	Arroyo Sauce Chico	Estancia La Paloma	Bahía Blanca	Villa del Mar	Balneario Reta	Río Quequén Salado	San Cayetano	Necochea	Mar de Cobo	Punta Indio
Estancia Las Marianas
Holmberg	0.00402372
Sampacho	0.00342369	0.00328251
Vicuña Mackenna	0.00245659	0.00393901	0.00340957
Realicó	0.00423549	0.00587675	0.00518848	0.00447903
Lincoln	0.00360017	0.00381194	0.00455316	0.00292249	0.00555909
Saladillo	0.0110123	0.0133418	0.0126006	0.00991105	0.0127065	0.0120712
El Guanaco	0.0049767	0.00645913	0.00571792	0.00531554	0.00270013	0.00645913	0.0134477
Guatraché	0.00317662	0.00508259	0.00434138	0.00292249	0.0046061	0.00381194	0.0108005	0.00518848
Laguna Epecuén	0.00434138	0.00603558	0.00529437	0.00438374	0.00571792	0.00540025	0.0117535	0.00614147	0.00349428
Coronel Suárez	0.00494141	0.00677679	0.00603558	0.00563321	0.00640618	0.00677679	0.0137654	0.00688268	0.00423549	0.00518848
Arroyo Sauce Chico	0.00868276	0.0114358	0.0106946	0.0102922	0.010324	0.0114358	0.0158831	0.0102711	0.0101652	0.0104828	0.00889454
Estancia La Paloma	0.00571792	0.00635324	0.00561203	0.00622618	0.00746506	0.00762389	0.0120712	0.00772978	0.00635324	0.0066709	0.00804744	0.0114358
Bahía Blanca	0.00698856	0.00952986	0.00878865	0.00749682	0.00889454	0.00889454	0.0152478	0.00963575	0.00635324	0.00825921	0.00677679	0.00762389	0.0108005
Villa del Mar	0.00847099	0.0111182	0.010377	0.00895807	0.0101652	0.00984752	0.0168361	0.0112241	0.00730623	0.00952986	0.00900042	0.0104828	0.0123888	0.00825921
Balneario Reta	0.0101652	0.0120712	0.0113299	0.0102922	0.0117535	0.0120712	0.0168361	0.012177	0.0108005	0.0115947	0.0117535	0.0136595	0.0104828	0.0128653	0.0149301
Río Quequén Salado	0.00995341	0.0127065	0.0119653	0.0108005	0.0119123	0.0127065	0.0177891	0.0128124	0.0114358	0.0123888	0.0101652	0.00635324	0.0139771	0.00825921	0.0130241	0.0117535
San Cayetano	0.00709445	0.0092122	0.00847099	0.00768742	0.00873571	0.0092122	0.0152478	0.00931809	0.00730623	0.00825921	0.0066709	0.00857687	0.0092122	0.00794155	0.0111182	0.0108005	0.0066709
Necochea	0.00818862	0.0105887	0.00984752	0.00944515	0.00937103	0.0105887	0.0163066	0.00942397	0.00931809	0.00900042	0.00889454	0.00635324	0.0105887	0.00804744	0.0115417	0.0137654	0.00889454	0.00942397
Mar de Cobo	0.00487082	0.00698856	0.00624735	0.00495553	0.00659149	0.00603558	0.0123888	0.00709445	0.00476493	0.00619441	0.00741211	0.0114358	0.00762389	0.00937103	0.0104828	0.01223	0.0127065	0.00952986	0.0108005
Punta Indio	0.0105887	0.0127065	0.0119653	0.0102922	0.01223	0.0114358	0.0146125	0.0128124	0.0101652	0.0106946	0.0118594	0.0152478	0.0127065	0.0146125	0.0155654	0.0168361	0.0158831	0.0129183	0.0148242	0.0117535
Average C. pundti complex = 0.004
Average C. talarum = 0.01
