# Supplementary material for: Redefining the Distributional Boundaries and Phylogenetic Relationships for Ctenomids From Central Argentina
Source: Front Genet. 2021 Aug 4;12:698134. doi: 10.3389/fgene.2021.698134 (PMC8372524; doi:10.3389/fgene.2021.698134)
Supplement: Supplementary Material 5 — Table of haplotypes of D-loop locus sequenced for this work, with their frequencies in the corresponding sampling locations, species group and GenBank accession numbers. [file Data_Sheet_5.xlsx]

## Sheet: Sheet1
Table of haplotypes of D-loop locus sequenced for this work, with their frequencies in the corresponding sampling locations, species group and GenBank accession numbers.
	Sampling locations
Haplotype	EG	L	BB	G	E	LM	H	SM	VMK	RC	RQS	SCH	R	SC	ELP	SL	VM	N	PI	MC	CSZ	Species group	GenBank Accession Number
H1	5																					talarum group	MZ332974
H2		7																				talarum group	MZ332975
H3			1																			talarum group	MZ332976
H4			1																			talarum group	MZ332977
H5	1																					talarum group	MZ332978
H6				4																		talarum group	MZ332979
H7					2																	talarum group	MZ332980
H8						1																talarum group	MZ332981
H9						2																talarum group	MZ332982
H10						2																talarum group	MZ332983
H11						1																talarum group	MZ332984
H12							5															talarum group	MZ332985
H13								5														talarum group	MZ332986
H14								1														talarum group	MZ332987
H15									1													talarum group	MZ332988
H16									2													talarum group	MZ332989
H17									1													talarum group	MZ332990
H18									1													talarum group	MZ332991
H19										2												talarum group	MZ332992
H20										1												talarum group	MZ332993
H21										1												talarum group	MZ332994
H22											1											talarum group	MZ332995
H23												1										talarum group	MZ332996
H24													1									talarum group	MZ332997
H25													1									talarum group	MZ332998
H26													1									talarum group	MZ332999
H27													1									talarum group	MZ333000
H28														1								talarum group	MZ333001
H29														1								talarum group	MZ333002
H30															2							talarum group	MZ333003
H31																1						talarum group	MZ333004
H32																	1					talarum group	MZ333005
H33																	1					talarum group	MZ333006
H34																		1				talarum group	MZ333007
H35																		1				talarum group	MZ333008
H36																		1				talarum group	MZ333009
H37					2																	talarum group	MZ333010
H38																			1			talarum group	MZ333011
H39																			1			talarum group	MZ333012
H40																			1			talarum group	MZ333013
H41																				1		talarum group	MZ333014
H42																				2		talarum group	MZ333015
H43																				1		talarum group	MZ333016
H44																					1	talarum group	MZ333017
H45																					1	talarum group	MZ333018
H46																		1				talarum group	MZ333019
