# Supplementary material for: Redefining the Distributional Boundaries and Phylogenetic Relationships for Ctenomids From Central Argentina
Source: Front Genet. 2021 Aug 4;12:698134. doi: 10.3389/fgene.2021.698134 (PMC8372524; doi:10.3389/fgene.2021.698134)
Supplement: Supplementary Material 6 — Table of haplotypes of cyt-b locus sequenced for this work, with their frequencies in the corresponding sampling locations, species or species group and GenBank accession numbers. [file Data_Sheet_6.xlsx]

## Sheet: Sheet1
Table of haplotypes of cyt-b locus sequenced for this work, with their frequencies in the corresponding sampling locations, species or species group and GenBank accession numbers.
	Sampling locations
Haplotype	EG	RC	L	BB	G	E	LM	VMK	H	SM	N	RQS	R	SCH	LT	GA	TOA	SC	ELP	CAM	LN	CAN	LCH	CSZ	MAC	AN	PL	MAZ	SL	VDM	E	PI	MC	Species or group of species	GenBank Accession Number
H1	6	2																																talarum group	MZ333020
H2			7																															talarum group	MZ333021
H3				1																														talarum group	MZ333022
H4				1																														talarum group	MZ333023
H5				1																														talarum group	MZ333024
H6					4																													talarum group	MZ333025
H7						2																												talarum group	MZ333026
H8							1																											talarum group	MZ333027
H9							2																											talarum group	MZ333028
H10							2	2																										talarum group	MZ333029
H11							1																											talarum group	MZ333030
H12									5																									talarum group	MZ333031
H13										5																								talarum group	MZ333032
H14										1																								talarum group	MZ333033
H15								1																										talarum group	MZ333034
H16								1																										talarum group	MZ333035
H17								1																										talarum group	MZ333036
H18		1																																talarum group	MZ333037
H19		1																																talarum group	MZ333038
H20											1																							C. australis	MZ333061
H21											1																							C. australis	MZ333062
H22											1																							C. australis	MZ333063
H23												1																						talarum group	MZ333039
H24												1	1																					talarum group	MZ333040
H25														1	1																			C. azarae	MZ333064
H26															1																			C. azarae	MZ333065
H27															1																			C. azarae	MZ333066
H28																1																		C. azarae	MZ333067
H29																1																		C. azarae	MZ333068
H30																2	1																	C. azarae	MZ333069
H31																1																		C. azarae	MZ333070
H32																1																		C. azarae	MZ333071
H33																1																		C. azarae	MZ333072
H34													1																					talarum group	MZ333041
H35													1																					talarum group	MZ333042
H36													1																					talarum group	MZ333043
H37													1																					talarum group	MZ333044
H38																		1																talarum group	MZ333045
H39																		1																talarum group	MZ333046
H40																			3															talarum group	MZ333047
H41																					2													C. porteousi	MZ333086
H42																				1														C. porteousi	MZ333087
H43																					1													C. porteousi	MZ333088
H44																						1												C. porteousi	MZ333089
H45																							1											C. chasiquensis	MZ333090
H46																							1											C. chasiquensis	MZ333091
H47																							1											talarum group	MZ333048
H48																								4										talarum group	MZ333049
H49																								2										C. azarae	MZ333073
H50																									1									C. azarae	MZ333074
H51																									1									C. azarae	MZ333075
H52																									1									C. azarae	MZ333076
H53																										1								C. azarae	MZ333077
H54																										1								C. azarae	MZ333078
H55																											1							C. azarae	MZ333079
H56																											2							C. azarae	MZ333080
H57																											1							C. azarae	MZ333081
H58																											1							C. azarae	MZ333082
H59																											1							C. azarae	MZ333083
H60																											1							C. azarae	MZ333084
H61																												1						C. azarae	MZ333085
H62																													1					talarum group	MZ333050
H63																														1				talarum group	MZ333051
H64																														1				talarum group	MZ333052
H65											1																							talarum group	MZ333053
H66											1																							talarum group	MZ333054
H67											1																							talarum group	MZ333055
H68																															2			talarum group	MZ333056
H69																																1		talarum group	MZ333057
H70																																	2	talarum group	MZ333058
H71																																	2	talarum group	MZ333059
H72																								1										talarum group	MZ333060
